# Supplementary material for: The Intrinsic and Instrumental Values of Blockchain to Provide Beef Traceability in Hong Kong, South Korea, and the United States
Source: Foods. 2023 Nov 22;12(23):4209. doi: 10.3390/foods12234209 (PMC10706415; doi:10.3390/foods12234209)
Supplement: Supplementary file 1 [file foods-12-04209-s001.zip]

Archive with 1 entries (1 files):
- foods-2680472-supplementary.pdf
